# Supplementary material for: Unique Features and Collateral Immune Effects of mRNA-LNP COVID-19 Vaccines: Plausible Mechanisms of Adverse Events and Complications
Source: Pharmaceutics. 2025 Oct 13;17(10):1327. doi: 10.3390/pharmaceutics17101327 (PMC12567432; doi:10.3390/pharmaceutics17101327)
Supplement: Supplementary file 1 [file pharmaceutics-17-01327-s001.zip]

Archive with 1 entries (1 files):
- pharmaceutics-3822729-supplementary.pdf
